# Supplementary material for: RANK rewires energy homeostasis in lung cancer cells and drives primary lung cancer
Source: Genes Dev. 2017 Oct 15;31(20):2099–112. doi: 10.1101/gad.304162.117 (PMC5733500; doi:10.1101/gad.304162.117)
Supplement: Supplemental Material [file supp_gad.304162.117_Supplemental_Table_S1.xlsx]

## Sheet: Sheet1
Supplementary Table 1. Significantly enriched c5/GO gene sets (FDR <0.1) from a GSEA analysis of KRas;rankfl/fl versus KRas;rank+/+ pneumocytes.
NAME	NES	FDR q-val
STRUCTURAL_CONSTITUENT_OF_RIBOSOME	-2.75737	0
M_PHASE_OF_MITOTIC_CELL_CYCLE	-2.38765	0
MITOCHONDRIAL_MEMBRANE_PART	-2.37269	0
MITOSIS	-2.36256	0
DNA_DEPENDENT_DNA_REPLICATION	-2.26896	0
CHROMOSOMEPERICENTRIC_REGION	-2.24431	0.000464479
MITOCHONDRIAL_PART	-2.22415	0.000792538
MITOCHONDRIAL_RESPIRATORY_CHAIN	-2.22391	0.000693471
MITOTIC_CELL_CYCLE	-2.2021	0.000765982
CELL_CYCLE_PROCESS	-2.19713	0.000689384
MITOCHONDRION	-2.19214	0.000626712
M_PHASE	-2.18837	0.000574486
CHROMOSOMAL_PART	-2.17548	0.000530295
SPINDLE	-2.1559	0.000587285
STRUCTURAL_MOLECULE_ACTIVITY	-2.14942	0.000548133
RIBONUCLEOPROTEIN_COMPLEX	-2.14476	0.000513875
RIBOSOME	-2.1323	0.000644876
CHROMOSOME	-2.06824	0.00208959
MITOCHONDRIAL_LUMEN	-2.05014	0.00278822
MITOCHONDRIAL_MATRIX	-2.04731	0.00292916
REGULATION_OF_MITOSIS	-2.04502	0.00278967
MITOCHONDRIAL_MEMBRANE	-2.02959	0.00361766
MITOCHONDRIAL_INNER_MEMBRANE	-2.02532	0.00364071
PROTEASOME_COMPLEX	-2.02277	0.00354587
SPLICEOSOME	-2.01139	0.00429764
CELL_CYCLE_PHASE	-2.01097	0.00418746
MITOCHONDRIAL_ENVELOPE	-1.99262	0.00518862
DNA_REPLICATION	-1.9891	0.00540457
MITOCHONDRIAL_RIBOSOME	-1.96059	0.00787063
KINETOCHORE	-1.96016	0.00760828
RIBOSOMAL_SUBUNIT	-1.95479	0.00767998
ORGANELLAR_RIBOSOME	-1.94278	0.00887134
ORGANELLE_INNER_MEMBRANE	-1.92127	0.0112048
CELL_CYCLE_GO_0007049	-1.90493	0.0128111
SPINDLE_MICROTUBULE	-1.89431	0.0145094
MITOTIC_SISTER_CHROMATID_SEGREGATION	-1.89402	0.0141458
CELL_CYCLE_CHECKPOINT_GO_0000075	-1.89325	0.0139149
CYTOSKELETAL_PART	-1.8789	0.016063
RNA_BINDING	-1.87137	0.0165571
ENVELOPE	-1.85259	0.0197864
ORGANELLE_ENVELOPE	-1.85158	0.0194731
REPLICATION_FORK	-1.84628	0.0205087
TRANSLATION	-1.83777	0.0219946
VIRAL_GENOME_REPLICATION	-1.82797	0.0240524
RESPONSE_TO_DNA_DAMAGE_STIMULUS	-1.82489	0.024357
CENTROSOME	-1.82426	0.0242265
PORE_COMPLEX	-1.81867	0.0251556
SMALL_NUCLEAR_RIBONUCLEOPROTEIN_COMPLEX	-1.81667	0.0251333
SISTER_CHROMATID_SEGREGATION	-1.81419	0.0251915
SPINDLE_POLE	-1.80695	0.0267581
DNA_REPAIR	-1.80163	0.0274513
REGULATION_OF_DNA_REPLICATION	-1.80141	0.0270036
NUCLEOTIDYLTRANSFERASE_ACTIVITY	-1.78979	0.0298606
CYTOKINESIS	-1.78769	0.0298325
CHROMOSOME_SEGREGATION	-1.78187	0.0308525
MICROTUBULE	-1.77567	0.0317542
DNA_INTEGRITY_CHECKPOINT	-1.77323	0.0319904
DOUBLE_STRAND_BREAK_REPAIR	-1.73114	0.0476208
MITOTIC_CELL_CYCLE_CHECKPOINT	-1.72082	0.0517996
MICROTUBULE_ORGANIZING_CENTER	-1.71637	0.053057
RIBONUCLEOPROTEIN_COMPLEX_BIOGENESIS_AND_ASSEMBLY	-1.71615	0.0523463
VIRAL_INFECTIOUS_CYCLE	-1.71384	0.0527218
RNA_POLYMERASE_ACTIVITY	-1.69488	0.0622777
DNA_METABOLIC_PROCESS	-1.69123	0.0633703
VIRAL_REPRODUCTIVE_PROCESS	-1.68461	0.0666405
MITOCHONDRION_ORGANIZATION_AND_BIOGENESIS	-1.68266	0.0666712
CHROMATIN_BINDING	-1.67956	0.0672046
RNA_SPLICINGVIA_TRANSESTERIFICATION_REACTIONS	-1.67822	0.066997
NUCLEAR_PORE	-1.67821	0.066026
RIBOSOME_BIOGENESIS_AND_ASSEMBLY	-1.67577	0.0665976
TRANSFERASE_ACTIVITY_TRANSFERRING_SULFUR_CONTAINING_GROUPS	-1.67142	0.0682836
CELL_DIVISION	-1.67069	0.0676841
UBIQUITIN_LIGASE_COMPLEX	-1.66149	0.0719145
CONDENSED_CHROMOSOME	-1.65306	0.0760835
RRNA_METABOLIC_PROCESS	-1.65224	0.0755914
DNA_REPLICATION_INITIATION	-1.64763	0.0773377
MICROTUBULE_CYTOSKELETON	-1.64452	0.0782445
CELLULAR_BIOSYNTHETIC_PROCESS	-1.64051	0.0792732
ANTIOXIDANT_ACTIVITY	-1.63813	0.0795318
RRNA_PROCESSING	-1.63587	0.0799551
STRUCTURE_SPECIFIC_DNA_BINDING	-1.63371	0.0804456
NUCLEOLUS	-1.63235	0.0802721
INDUCTION_OF_APOPTOSIS_BY_INTRACELLULAR_SIGNALS	-1.63111	0.0803472
MICROTUBULE_ORGANIZING_CENTER_ORGANIZATION_AND_BIOGENESIS	-1.6253	0.0825971
NUCLEOLAR_PART	-1.62107	0.0842277
MITOCHONDRIAL_TRANSPORT	-1.6121	0.0890397
DNA_POLYMERASE_ACTIVITY	-1.60946	0.0899531
RESPONSE_TO_ENDOGENOUS_STIMULUS	-1.60758	0.090134
REGULATION_OF_CELL_CYCLE	-1.60661	0.0900019
NUCLEAR_CHROMOSOME	-1.60386	0.0907427
SULFOTRANSFERASE_ACTIVITY	-1.60136	0.0913821
NUCLEAR_BODY	-1.60105	0.0906057
NUCLEAR_MEMBRANE_PART	-1.60068	0.089844
ORGANELLE_MEMBRANE	-1.59752	0.0909169
DOUBLE_STRANDED_DNA_BINDING	-1.59682	0.0905245
CHROMATIN	-1.59635	0.0898879
TRANSFORMING_GROWTH_FACTOR_BETA_RECEPTOR_SIGNALING_PATHWAY	-1.58349	0.0985833
MYOSIN_COMPLEX	-1.5807	0.099671
OXIDOREDUCTASE_ACTIVITY	-1.5778	0.0997587
POSITIVE_REGULATION_OF_SECRETION	1.82976	0.0918912
APICOLATERAL_PLASMA_MEMBRANE	2.0173	0.013179
APICAL_JUNCTION_COMPLEX	2.03432	0.0128884
CALCIUM_INDEPENDENT_CELL_CELL_ADHESION	2.04047	0.0186421
TIGHT_JUNCTION	2.06178	0.0254112
Genes differentially expressed between KRas;rank+/+ and KRas;rankfl/fl pneumocytes were selected using a cut-off at a log2 fold change > 1 and a P value of less than 0.05 (FDR, false discovery rate, adjusted for multiple testing) and analyzed for functional enrichment using Ingenuity Pathway Analysis (IPA) and Gene Ontology (GO). Differentially expressed genes (DEG) were called using DESeq2. Comp…
